# Supplementary material for: Late Onset Thrombotic Microangiopathy in Kidney Transplants; Poor Outcome Despite Eculizumab Treatment
Source: Transpl Int. 2025 Nov 24;38:15404. doi: 10.3389/ti.2025.15404 (PMC12684766; doi:10.3389/ti.2025.15404)
Supplement: Supplementary file 2 [file Table1.xlsx]

## Sheet: Data
NCL#	Recipient Sex	Age at transplantation (years)	Genetic variant status	Affected gene	Variant	anti-FH	Complement pathway defect	TMA diagnosis	Cause of ESKD	Native renal biopsy	Number of previous Tx	Cause of previous Tx loss and graft survival	Eculizumab for any previous Tx	PLEX for any previous Tx	Last follow up since Tx failure (months)	Patient status at last follow up and cause of death	Graft type	HLA mis-match	Inducation IS therapy	Maintenance IS therapy	PLEX for current transplant	DSAs at time of referral	CNI at time of TMA	Change in CNI	Peritubular capillary C4d staining	Any other features of rejection	Time eculizumab started after Tx (days)	Duration of complement blockade in those stopped with functioning graft (days)	Reason for cessation	Graft status at last follow up or patient death	Cause of graft loss	Tx survival at last data point (months)	Tx survival from starting eculizumab (months)	Follow up (years) in those without censored event	Follow up from eculizumab (years)	Kidney transplant biopsy at time of post-transplant TMA	Chronic damage on biospy at time of post-transplant TMA	MAHA at presentation with post transplant TMA	Serum lactate dehydrogenase level at presentation with post transplant TMA (IU/L)	Renal impairment at time of referral	Requiring dialysis at point of referral	Year of transplantation	Year of starting eculizumab
4	Female	9.27183	VUS	CFI	c.1216C>T p.(Arg406Cys)	Yes	Defect	Existing	aHUS	TMA	1	primary non function	No	No	na	Alive	LD	3 + ABOi	Basilixumab. Pre-transplant Rituximab and immunoadsorption	Tac + MMF + Pred	No	No	Tacrolimus	no			0.25			Functioning		109.067	109.058	9.08889	9.08819	not done		MAHA + thrombocytopenia	3338	Rising creatinine	No	2013	2013
53	Male	38.8364	Pathological	CFH	c.3229T>C p.(Cys1077Arg)	No	Defect	de novo	hypertension	consistent with hypertension	1	TMA (4 months)	No	Reactive	30.0667	Alive	LD	2 + DSAs	Alemtuzumab + Rituximab	Tac + MMF + Pred	Prophylactic for densensitization + reactive	Yes - low titre	Tacrolimus	no	No		269			Failed	TMA	57.7	48.7333			TMA	NA	No		Rising creatinine	No	2014	2015
99	Female	18.1787	Pathological	CFH	CFH deletion Hg19 Chr 1:g.196,711,285-196, 770, 525del. Also VUS in C3: c.4855A>C p.(Ser1619Arg)	No	Defect	de novo	HUS (E.coli O157 serology positive)	TMA	0				52	Alive	DBD	2	Basilixumab	Tac + MMF + Pred	Reactive	No	Tacrolimus	no	No	borderline changes suspicious for acute TCMR	12			Failed	Rejection	63.3	62.9			TMA	Mild	MAHA + thrombocytopenia	337	AKI	No	2013	2013
113	Female	35.5489	Pathological	CFH	c.3572C>T p.(Ser1191Leu) and c.3590T>C p.(Val1197Ala)	na	Defect	Existing	aHUS	TMA	0				na	Alive	deceased	0		Tac + MMF + Pred	Reactive		Tacrolimus				275			Functioning		150.2	141.033	12.517	11.753	TMA	Minimal	MAHA + thrombocytopenia		AKI	No	2011	2012
273	Female	45.8439	Pathological	C3	c.3343G>A p.(Asp1115Asn)	No	Defect	Existing	aHUS	TMA	2	one from hydronephrosis or CMV (23 months), one from rejection (14 years)	No	No	na	Deceased (intracranial haemorrhage)	DBD	0	Alemtuzumab	Tac + MMF + Pred	No	No	Tacrolimus	stopped	No		902			Functioning		123.567	93.5			TMA	Moderate	MAHA + thrombocytopenia	328	Progressive renal impairment	No	2010	2013
551	Female	60.653	None	nil	none	No	Nil	de novo	unknown	fibrosis	0				9.06667	Alive	DBD	0	Basilixumab	Tac + MMF	Reactive	No	Tacrolimus	withdrawn then reintroduced			3999			Failed	TMA	133.133	0			TMA	Mild	MAHA + thrombocytopenia	1100	AKI	Yes	2005	2015
552	Female	41.7591	None	nil	none	No	Nil	de novo	reflux nephropathy with previous graft loss from TMA	not done	1	TMA (5 years)	No	No	20.3667	Alive	DBD	na		Tac + MMF + Pred	Reactive	No	Tacrolimus		No	glomerulitis and peritubular capillaritis	290			Failed	TMA	51.7667	42.1			TMA	Minimal	MAHA + thrombocytopenia		AKI	No	2016	2017
555	Male	53.8392	None	nil	none	No	Nil	de novo	hypertension	not done	0				4.56667	Alive	LD	3	Basilixumab	Tac + MMF + Pred	No	No	Tacrolimus	stopped	No		443			Failed	TMA	14.3	0			TMA	Minimal	Isolated MAHA	222	AKI	Yes	2016	2017
561	Male	27.6995	None	nil	none	No	Nil	de novo	reflux nephropathy and family history of possible aHUS	na	0				na	Alive	DCD	0	Basilixumab	Tac + MMF + Pred	No		Tacrolimus	stopped	No		7	172	completed 6 month course	Functioning		49.7	49.4667	4.14167	4.12222	TMA	NA	MAHA + thrombocytopenia	1680	Failure to achieve expected function	No	2017	2017
562	Female	47	VUS	C3	c.4855A>C p.(Ser1619Arg)	No	Defect	de novo	malignant hypertension (with MAHA)	vascular changes consistent with hypertension	0				na	Alive	LD	1			Reactive		Tacrolimus				9	1094	patient preference	Functioning		80.6	80.3	6.717	6.692	not done		Isolated MAHA	800	Rising creatinine	No	2016	2016
563	Female	55.1239	None	nil	none	No	Nil	de novo	hypertension	TMA	0				59.2333	Alive	LD	1	Alemtuzumab	Tac + MMF + Pred	No		Tacrolimus		No	glomerulitis and peritubular capillaritis	271			Failed	TMA	33.6333	24.6			TMA	Moderate	No		Rising creatinine	No	2015	2015
564	Female	65.4805	VUS	CFH	c.172T>G p.(Ser58Ala)	No	Defect	de novo	unknown	not done	0				na	Alive	LD	2	Basilixumab	Ciclosporin + MMF	No		Tacrolimus	switched to belatacept	No		25	3	Alternative diagnosis: CNI	Functioning		64.7667	63.9333	5.39722	5.32778	TMA	Minimal	MAHA + thrombocytopenia	1956	Failure to achieve expected function	No	2016	2016
566	Male	49.1102	Not tested	Not tested	Not tested	na	NA	de novo	unknown: followed severe hypertension and sepsis	TMA	0				na	Deceased (respiratory infection)	deceased	na			Reactive	No			No		255			Functioning		9.8	1.26667			TMA	Mild	Isolated thrombocytopenia		Progressive renal impairment	No	2014	2014
569	Female	29	None	nil	none	No	Nil	de novo	presented with two small kidneys, originally assigned as chronic pyelonephritis but unproven so suspicion primary disease was TMA	not done	0				35.5	Alive	LD	na			Reactive	No	Tacrolimus	withdrawn then reintroduced when concern of rejection on biopsy	No		1646			Failed	TMA	61.0667	6.2			TMA	NA	MAHA + thrombocytopenia	1600	AKI	Yes	2010	2015
574	Male	41.8446	None	nil	none	No	Nil	de novo	hypertension	extensive chronic damage	0				na	Alive	DCD	5	Basilixumab	Tac + MMF + Pred	Reactive	No	Tacrolimus	stopped	No		324	239	stopped after 8 months as local team decision	Functioning		46.7	35.9	3.89167	2.99167	TMA	NA	No		AKI	No	2015	2016
576	Female	21.4497	None	nil	none	No	Nil	de novo	HUS (diarrhoea associated)	not done	0				na	Alive	LD	na			No	No	Tacrolimus		No		638			Functioning		92.8667	71.6	7.73889	5.96667	TMA	Minimal	No		Progressive renal impairment	No	2013	2015
577	Female	30.3628	None	nil	none	No	Nil	de novo	hypertension	TMA	0				na	Deceased (subarachnoid haemorrhage)	DBD	2	Basilixumab	Tac + MMF + Pred	Reactive	No	Tacrolimus	stopped	No	glomerulitis and peritubular capillaritis	41	49	Alternative diagnosis: CNI	Functioning		5.03333	3.66667			TMA	Mild	MAHA + thrombocytopenia	239	AKI	No	2015	2015
588	Female	57.4798	None	nil	none	na	Nil	de novo	Secondary FSGS	FSGS	0				17.5	Alive	DCD	na		Tac + MMF + Pred	Reactive		Tacrolimus	switched to sirolimus then switched to belatacept	No		249			Failed	TMA	8	0			TMA	Mild	MAHA + thrombocytopenia	1187	AKI	No	2019	2020
589	Female	41.4585	None	nil	none	na	Nil	de novo	IgA nephropathy	crescentic IgA	1	IgA but with some TMA (19 months)	No	na	na	Alive	LD	2	Alemtuzumab	Tac + MMF + Pred		Yes - low titre	Tacrolimus	switched to ciclosporin	No		9	180	Alternative diagnosis: IgA, CNI, AMR	Functioning		19.7667	19.4667	1.64722	1.62222	TMA	Minimal	MAHA + thrombocytopenia		AKI	No	2019	2019
590	Female	59.4504	None	nil	none	na	Nil	de novo	MPGN (later revised to mesangial proliferation)	MPGN - later reclassified as mesangial proliferation	1	chronic allograft nephropathy (14 years)	No	No	na	Alive	LD	2	Alemtuzumab			No	Tacrolimus		No		35	113	Alternative diagnosis: ESKD diagnosis revised from MPGN to mesangial proliferation	Functioning		37.3	36.133	3.108	3.011	TMA	NA	Isolated thrombocytopenia		Delayed graft function	Yes	2020	2020
591	Female	26.6578	VUS	CFI	heterozygotic 240 A>C(Arg80Ser)	No	Defect	de novo	bilateral native nephrectomy (Wilm's tumour)	Wilm's tumour	1	AMR (11 years)	No	na	17	Alive	LD	4		Tac + MMF + Pred	Reactive	Yes - low titre	Tacrolimus		Equivocal	mild-moderate peritubular capillaritis	181	55	Alternative diagnosis: CAMR	Failed	Rejection	15.4	10			TMA	Mild	No		Progressive renal impairment	No	2020	2021
592	Male	33.0636	None	nil	none	No	Nil	de novo	presented with accelerated hypertension and acute kidney injury	extensively damaged parenchyma, possibility of TMA	0				na	Alive	LD	ABOi	Induction not known. Pre-transplant Rituximab	Tac + MMF + Pred	Prophylactic for ABOi	No	Tacrolimus	dose reduced. Switched to belatacept	No		421	47	Alternative diagnosis: CNI	Functioning		44.567	30.533	3.714	2.544	TMA	NA	No		AKI	No	2019	2020
593	Female	36.2915	Pathological	CFI	heterozygotic 1246A>C p.(Ile416Leu)	No	Defect	de novo	HIV nephropathy	not done	1	arterial thrombus (7 days)	No	No	36.8667	Alive	DBD	1	Alemtuzumab	Tac + MMF + Pred	No	No	Tacrolimus	switched to belatacept	Minimal		139	17	No improvement	Failed	TMA	5.2	0.566667			TMA	Minimal	No		AKI	No	2019	2019
594	Female	56.5537	None	nil	none	na	Nil	de novo	hypertension	Microangiopathy (no thrombosis)	1	chronic AMR or other microangiopathy (10 years)	No	No	8.8	Alive	deceased	na			Reactive	No but previous DSAs	Tacrolimus	switched to belatacept	No		212	60	No improvement	Failed	TMA	15.2	8.13333			TMA	Mild	Isolated thrombocytopenia		Rising creatinine	No	2020	2021
595	Female	24.286	None	nil	none	No	Nil	de novo	Unclear: hypertension and low platelets	not done	0				3.4	Alive	LD	na			Reactive	No but unusual possible self-directed DSAs at transplantation	Tacrolimus	stopped	No		575			Failed	TMA	19.1667	0			TMA	Moderate	MAHA + thrombocytopenia	1000	AKI	Yes	2019	2020
596	Male	54.5955	None	nil	none	No	Nil	de novo	FSGS on biopsy in 2005. diarrhoea associated HUS when age 2 requiring temporary intermittent haemodialysis	FSGS	0				na	Alive	DBD	3		Tac + MMF + Pred	No	No	Tacrolimus		No		60			Functioning		45.1	43.1	3.75833	3.59167	TMA	Minimal	No		Failure to achieve expected function	No	2019	2019
